# Supplementary material for: APOE ε4 Gene Carriers Demonstrate Reduced Retinal Capillary Densities in Asymptomatic Older Adults
Source: J Clin Med. 2023 Aug 30;12(17):5649. doi: 10.3390/jcm12175649 (PMC10488535; doi:10.3390/jcm12175649)
Supplement: Supplementary file 1 [file jcm-12-05649-s001.zip]

Archive with 1 entries (1 files):
- jcm-2511543-supplementary.docx
